# Supplementary material for: Long-term effects of alcohol consumption on cognitive function in seniors: a cohort study in China
Source: BMC Geriatr. 2021 Dec 15;21:699. doi: 10.1186/s12877-021-02606-y (PMC8672616; doi:10.1186/s12877-021-02606-y)
Supplement: Supplementary file 1 — Additional file 1. List of variables explanation. [file 12877_2021_2606_MOESM1_ESM.xls]

## Sheet: Sheet1
List of variables explanation
Variables	Explanation
Activity-community	The values of the activity component variables were categorized into three levels, representing the frequency of food intake, from low to high as "frequently", "occasionally" and "rarely or never". They were included in the model as quantitative variables.
Activity-gardening
Activity-housework
Activity-mahjong
Activity-outdoor
Activity-raise pet
Activity-read
Activity-TV/radio
Age	Unit: years
Diet-fish	The values of the diet component variables were categorized into three levels, representing the frequency of food intake, from low to high as "frequently", "occasionally" and "rarely or never". They were included in the model as quantitative variables.
Diet-fruit
Diet-garlic
Diet-legume
Diet-meat
Diet-pickle
Diet-sugar
Diet-vegetable
Drink	"0"-never drinking; "1"-long-term drinking and abstinent
Drinking volume	Daily consumption (unit: tael/day, 1 tael = 50 ml)
Drinking years	The number of years of drinking.
Exercise	"0"-never exercising; "1"-exercising
Gender	"1"-males; "2" -females
Marital status	Five categories: married, separated, divorced, widowed, never married.
Residence	Three categories: living with family, living alone and living in a rest home.
Smoke	"0"-non-smokers; "1"-smokers
Type of alcohol	Six categories (alcohol by volume): liquor (≥ 38%), liquor (< 38%), wine (5-17%), rice wine (1-3%), beer (3-7%), and others.
Years of education	Unit: years
