# Supplementary material for: Long-term effects of alcohol consumption on cognitive function in seniors: a cohort study in China
Source: BMC Geriatr. 2021 Dec 15;21:699. doi: 10.1186/s12877-021-02606-y (PMC8672616; doi:10.1186/s12877-021-02606-y)
Supplement: Supplementary file 2 — Additional file 2. List of variables incorporated in the variable selection process. [file 12877_2021_2606_MOESM2_ESM.xls]

## Sheet: Sheet1
List of variables incorporated in the variable selection process		Note
Model II	Model IV	a: Variables eventually included in the model
Activity-communitya	Activity-community
Activity-gardening	Activity-gardeninga
Activity-housework	Activity-houseworka
Activity-labour	Activity-labour
Activity-mahjonga	Activity-mahjonga
Activity-outdoora	Activity-outdoora
Activity-raise peta	Activity-raise peta
Activity-reada	Activity-read
Activity-TV/radioa	Activity-TV/radio
Agea	Agea
Amount of smoking	Amount of smoking
Diet-egg	Diet-egg
Diet-fisha	Diet-fisha
Diet-fruit	Diet-fruita
Diet-garlica	Diet-garlic
Diet-legumea	Diet-legumea
Diet-meata	Diet-meat
Diet-picklea	Diet-pickle
Diet-staple	Diet-staple
Diet-sugara	Diet-sugara
Diet-tea	Diet-tea
Diet-vegetablea	Diet-vegetablea
Drinka	Drinking volumea
Exercisea	Drinking yearsa
Gendera	Exercise
Marital statusa	Gendera
Residencea	Marital status
Smoke	Residence
Stroke/cerebrovascular disease	Smokea
Years of educationa	Stroke/cerebrovascular disease
	Type of alcohola
	Years of educationa
