# Supplementary material for: Long-term effects of alcohol consumption on cognitive function in seniors: a cohort study in China
Source: BMC Geriatr. 2021 Dec 15;21:699. doi: 10.1186/s12877-021-02606-y (PMC8672616; doi:10.1186/s12877-021-02606-y)
Supplement: Supplementary file 3 — Additional file 3. Basic information for participants. [file 12877_2021_2606_MOESM3_ESM.xls]

## Sheet: Sheet1
Basic information for participants
Category		Number of people			Frequency of outcome events & frequency of those going from health to cognitive impairment
Variables	Cognitive levels	Baseline	First follow-up	Second follow-up	First follow-up	Second follow-up	Sum
Non-drinker (n=4562)	Health	3751	3426	3103	898 (19.68%) & 325 (7.12%)	1090 (23.89%) & 323 (7.08%)	1988 (21.79%) & 648 (14.20%)
	Mild cognitive impairment	449	523	585
	Mild dementia	296	478	542
	Moderately dementia	45	70	122
	Moderately severe dementia	21	64	177
	Severe dementia	0	1	33
Drinker (n=792)	Health	626	586	464	156 (19.70%) & 40 (5.05%)	255 (32.20%) & 122 (15.04%)	411 (25.95%) & 162 (20.45%)
	Mild cognitive impairment	99	106	110
	Mild dementia	56	75	133
	Moderately dementia	5	14	37
	Moderately severe dementia	6	11	43
	Severe dementia	0	0	5
All seniors (n=5354)	Health	4377	4012	3567	1054 (19.69%) & 365 (6.82%)	1345 (25.12%) & 445 (8.31%)	2399 (22.40%) & 810 (15.13%)
	Mild cognitive impairment	548	629	695
	Mild dementia	352	553	675
	Moderately dementia	50	84	159
	Moderately severe dementia	27	75	220
	Severe dementia	0	1	38
